# Supplementary material for: Longitudinal Cytokine Profile in Patients With Mild to Critical COVID-19
Source: Front Immunol. 2021 Dec 6;12:763292. doi: 10.3389/fimmu.2021.763292 (PMC8685399; doi:10.3389/fimmu.2021.763292)
Supplement: Supplementary Data Sheet 1 — Demographics, clinical and cytokine data of patients analyzed in this study. [file Table_1.xlsx]

## Sheet: Demographics and Clinical Data
Case	Sex	Age	Severity	Highest Viral Load (Ct)	Hosptial mortality	Charlson Comorbidity	Smoking (0=non-smoker, 1=current smoker, 2=ex-smoker)	Oxygen	Mechanical Ventilation	RRT	Lopinavir	Ribavirin	IFN	Remdesivir	Steroid	MV Days	ICU Length of stay	Lowest PF Ratio	Highest Norepinephrine rate(ml/hr)
18	F	28	mild	16.96	Survive	0	0	0	0	0	1	0	0	0	0
21	M	72	critical	12.18	Death	3	2	1	1	0	1	0	1	0	1	12.87	13	54	64
81	F	22	moderate	20.73	Survive	0	0	0	0	0	0	0	0	0	0
83	F	29	mild	17.15	Survive	0	0	0	0	0	1	0	0	0	0
85	F	34	moderate	19.58	Survive	0	0	0	0	0	1	1	0	0	0
88	F	54	moderate	16.99	Survive	0	0	0	0	0	0	0	0	1	0
96	M	19	mild	27.88	Survive	0	0	0	0	0	0	0	0	0	0
128	F	46	moderate	28.94	Survive	0	0	0	0	0	1	1	1	0	0
157	M	63	critical	21.93	Death	0	0	1	1	0	1	0	1	1	1	28.27	33.4	56.3	68
162	M	75	critical	18.41	Survive	1	0	1	1	0	1	0	1	0	1	3.99	5.08	79.5	5
170	F	71	moderate	13.34	Survive	0	0	0	0	0	0	0	0	1	0
195	M	63	mild	16.95	Survive	0	0	0	0	0	1	1	1	0	0
236	F	65	critical	22.67	Survive	0	0	1	1	0	1	1	0	0	0	12.17	13.5201	102.9	12
322	F	63	moderate	15.68	Survive	0	0	0	0	0	1	1	1	0	0
324	M	59	moderate	26.91	Survive	0	0	0	0	0	1	1	0	0	0
330	F	75	moderate	25.79	Survive	0	0	0	0	0	1	1	0	0	0
411	M	48	moderate	24.55	Survive	2	1	0	0	0	1	1	1	0	0
445	M	42	mild	14.37	Survive	0	1	0	0	0	0	0	0	0	0
477	M	42	critical	23.73	Survive	0	0	1	1	1	1	1	1	0	0	7.81	9.10417	125	8
496	F	34	critical	14.96	Survive	0	0	1	1	0	1	0	1	1	1	16.19	19.1139	111	0
529	F	70	moderate	29.46	Survive	0	0	0	0	0	1	1	1	0	0
531	M	70	critical	15	Survive	0	1	1	1	0	1	0	1	1	1	4.85	12.784	97.5	0
551	M	29	moderate	19.7	Survive	0	0	0	0	0	1	1	1	0	0
588	F	49	moderate	16.76	Survive	0	0	0	0	0	1	1	1	0	0
700	M	26	moderate	22.13	Survive	0	0	0	0	0	0	0	0	0	0
715	M	23	mild	18.66	Survive	0	0	0	0	0	1	0	0	0	0
799	M	33	mild	27.65	Survive	1	0	0	0	0	1	1	1	0	0
815	F	62	critical	29.26	Survive	2	0	1	0	0	0	0	0	1	1	0	5.05903	166.9	0
818	M	76	critical	26.69	Survive	1	0	1	1	0	0	0	0	1	1	25.8	32.7493	71.3	5
819	F	44	critical	24.54	Survive	1	0	1	1	0	0	1	1	1	1	7.15	9.09028	146.7	0
828	F	72	critical	24.58	Survive	0	0	1	1	0	0	0	0	1	1	3.38	11.2778	66.4	0
829	F	56	critical	16	Survive	1	0	1	0	0	0	0	0	1	1	0	8.85764	109.5	0
842	M	63	critical	18.37	Survive	0	2	1	1	0	0	0	0	1	1	17.28	20.4931	62.3	5
843	M	64	critical	18.79	Survive	1	0	1	0	0	0	1	1	1	1	0	12.0958	200.6	0
844	M	83	critical	23.99	Survive	1	2	1	0	0	0	1	1	1	1	0	9.95139	117	0
848	M	59	critical	26.11	Survive	0	0	1	0	0	0	0	0	1	1	0	3.15625	108.8	0
850	M	59	critical	24.32	Survive	1	0	1	1	0	0	1	1	1	1	3.96	9.10069	105	3
887	F	56	moderate	21.2	Survive	2	2	0	0	0	0	0	0	1	0
911	M	27	mild	18.4	Survive	0	0	0	0	0	0	0	0	0	0
913	F	26	moderate	19.68	Survive	0	0	0	0	0	1	1	0	0	0

## Sheet: Early Phase
Case no	Severity	Day from onset	cytokine collection date	White Cell Count	Lymphocyte Count	Eosinophil Count	CRP	Procalcitonin	Lopinavir	Ribavirin	IFN	Remdesivir	Steroid	sCD40L	EGF	Eotaxin	FGF-2	FLT-3L	Fractalkine	G-CSF	GM-CSF	GRO-α	IFN-α2	IFN-g	IL-1α	IL-1β	IL-1RA	IL-2	IL-3	IL-4	IL-5	IL-6	IL-7	IL-8	IL-9	IL-10	IL-12p40	IL-12p70	IL-13	IL-15	IL-17A	IL-18	IP-10	MCP-1	MCP-3	MDC	MIG	MIP-1α	MIP-1β
18	mild	5	2020-03-16	3.3	1.9	0	<0.3		1	0	0	0	0	78.18	≤3.13	103.59	219.71	31.66	100.44	≤3.68	≤1.36	7.66	23.97	3.2	5.13	15.15	12.17	≤0.29	≤0.41	≤0.25	8.34	1.49	≤0.18	4.25	43.62	4.15	75.01	≤1.53	18.22	29.13	5.32	24.37	474.43	141.08	19.12	1212.69	1509.38	50.8	29.41
21	critical	2	2020-06-04	4.5	0.8	0	13.5		1	0	0	0	0	305.7	89.74	74.34	≤31.73	15.58	84.85	≤3.68	≤1.36	14.47	14.45	≤1.29	≤3.80	≤1.10	24.03	≤0.29	≤0.41	≤0.25	1.88	4.61	1.45	6.44	≤4.47	≤0.72	63.94	≤1.53	≤2.13	6.85	≤0.89	17.68	2469.42	472.93	≤8.79	450.85	1545.72	≤5.35	24.98
83	mild	5	2020-03-19	4.4	1.1	0	1.4		0	0	0	0	0	813.09	66.49	56.93	147.66	22.77	224.83	≤3.68	≤1.36	15.35	23.97	2.32	8.96	15.15	278.89	≤0.29	≤0.41	≤0.25	11.83	0.99	1.15	2.76	36.35	≤0.72	79.08	1.67	92.15	30.85	7.88	41.31	389.9	237.64	64.48	744.61	1185.88	63.22	40.01
85	moderate	5	2020-03-20	6.1	0.8	0	5.3		0	0	0	0	0	1462.03	227.26	55.85	411.11	27.26	221.24	≤3.68	≤1.36	21.01	38.88	23.62	≤3.80	12.94	71.17	≤0.29	0.73	4.59	4.82	2.22	≤0.18	2.35	10.01	≤0.72	55.6	20.14	56.78	13.81	14.87	54.1	1298.86	257.49	49.91	469.85	1225.27	≤5.35	39.78
88	moderate	6	2020-03-27	2.4	0.9	0.1	12.6		0	0	0	1	0	429.64	36.25	91.8	268.6	16.56	189.79	≤3.68	≤1.36	20.47	35.38	5.46	≤3.80	9.82	17.76	≤0.29	2.09	0.59	4.27	8.6	2.48	5.12	11.77	34.63	75.01	6.77	18.22	9.08	7.04	66.35	1268.38	393.8	37.67	699.73	1454.87	37.61	32.55
96	mild	4	2020-03-23	5.6	1	0.3	<0.6		0	0	0	0	0	1328.21	164.65	48.42	176.52	27.67	125.88	≤3.68	≤1.36	47.82	7.12	≤1.29	≤3.80	11.64	33.85	≤0.29	≤0.41	0.59	12.83	≤0.18	2.84	2.14	37.99	≤0.72	30.8	≤1.53	16.12	25.64	4.88	19.04	152.64	139.94	≤8.79	1569.04	876.59	56.4	34.74
128	moderate	5	2020-03-03	6.9	2.1	0.1	0.9		1	1	1	0	0	493.95	36.25	47.3	199.75	12.53	189.79	≤3.68	≤1.36	6.99	40.74	2.78	≤3.80	8.9	19.87	≤0.29	0.64	≤0.25	4.53	0.99	1.45	1.41	≤4.47	6.66	80.43	6.77	9.28	7.99	9.54	13.45	361.64	109.39	29.01	299.65	745.2	37.61	27.72
162	critical	4	2020-07-12	15.6	0.4	0	25.6		1	0	1	0	0	601.25	82.56	105.28	≤31.73	13.68	36.3	≤3.68	≤1.36	15	26.93	6.8	≤3.80	≤1.10	107.82	≤0.29	≤0.41	≤0.25	1.03	12.27	1.45	2.37	≤4.47	17.41	72.28	≤1.53	≤2.13	5.04	≤0.89	70.68	4994.19	262.25	10.51	451.45	2880.44	≤5.35	31.79
170	moderate	2	2020-04-02	6.1	1	0	13.4	0.05	0	0	0	0	0	679.59	66.62	82.75	165.57	33.83	178.71	≤3.68	≤1.36	7.07	40.06	25.77	≤3.80	5.87	148.99	≤0.29	≤0.41	0.55	4.63	16.6	≤0.18	2.88	≤4.47	5.38	47.09	1.57	39.23	18.09	8.44	60.58	1367.18	303.65	26.08	354.55	1823.21	≤5.35	42.45
195	mild	4	2020-03-13	4.7	1.4	0	4.9		1	1	1	0	0	53.04	5.97	88.88	237.48	6.38	36.3	≤3.68	≤1.36	≤0.73	10.94	4	≤3.80	3.98	10.39	≤0.29	≤0.41	≤0.25	1.88	1.49	≤0.18	1.27	≤4.47	≤0.72	37.29	7.78	3.77	5.66	2.62	37.27	362.56	194.81	26.92	395.52	3077.83	17.77	28.58
322	moderate	4	2020-03-13	4.8	0.8	0	45		1	0	1	0	0	239.04	34.42	149.92	1580.61	14.81	772.36	9.15	49.52	7.79	52.23	127.61	≤3.80	46.96	48.35	8.19	≤0.41	8.2	3.49	13.86	0.66	2.7	37.59	22.79	73.65	73.96	623.55	17.03	12.78	64.24	2856.14	364.79	258.57	678.01	2831.67	110.12	34.74
324	moderate	4	2020-04-01	8	1.1	0	108.2	0.08	1	1	0	0	0	1413.42	128.46	91.07	321.79	35.94	250.75	47.53	≤1.36	45.95	48.22	29.29	4.05	13.17	119.79	≤0.29	1.59	13.38	6.39	29.58	15.16	4.6	18.12	40.15	123.96	31.17	43.98	21.63	21.02	86.28	1861.94	373.11	63.32	521.03	5076.83	≤5.35	55.31
551	moderate	6	2020-03-19	5.1	0.8	0	10.5		1	1	1	0	0	1812.62	125.63	83.73	106.36	40.74	112.74	≤3.68	≤1.36	11.77	20.27	3.69	≤3.80	12.06	588.18	≤0.29	≤0.41	≤0.25	13.7	2.7	≤0.18	3.41	42.64	≤0.72	75.04	≤1.53	15.33	33.23	10.5	210.04	1081.87	435.12	≤8.79	926.96	3581.18	≤5.35	29.6
715	mild	4	2020-03-13	5.6	1.4	0.1	2.3		1	0	0	0	0	125.06	≤3.13	112.93	147.66	11.11	65.48	≤3.68	≤1.36	13.37	23.97	4	≤3.80	7	14.34	≤0.29	≤0.41	≤0.25	2.43	6.3	0.21	4.83	≤4.47	≤0.72	101.53	3.27	≤2.13	8.54	6.18	32.34	718.89	453.03	≤8.79	356.29	1820.12	32.23	31.79
819	critical	5	2020-12-20	5.3	0.7	0	74.4		0	1	1	0	1	558.72	67.76	84.02	81.14	16.74	112.74	≤3.68	≤1.36	11.22	41.24	2.29	≤3.80	1.19	136.75	≤0.29	≤0.41	0.43	2.79	18.46	≤0.18	4.38	≤4.47	19.51	44.92	2.49	≤2.13	7.46	7.72	48.2	3044.59	481	≤8.79	165	3242.99	≤5.35	33.87
842	critical	5	2020-11-24	5.2	0.8	0	20	0.44	0	0	0	0	0	849.87	144.62	57.51	≤31.73	23.06	143.38	≤3.68	≤1.36	19.38	60.64	≤1.29	≤3.80	5.87	172.15	≤0.29	≤0.41	≤0.25	2.69	15.83	≤0.18	5.79	≤4.47	45.88	116.51	≤1.53	≤2.13	13.98	2.63	45.4	1823.1	394.57	≤8.79	498.49	2605.93	≤5.35	33.87
843	critical	5	2020-12-18	3.4	1.1	0			0	0	0	0	0	701.2	90.95	118.27	182.34	14.42	103.24	≤3.68	≤1.36	13.23	22.86	≤1.29	≤3.80	4.81	49.16	≤0.29	≤0.41	≤0.25	1.97	3.15	≤0.18	5.44	≤4.47	5.94	64.93	≤1.53	≤2.13	11.37	6.2	27.72	614.8	236.7	≤8.79	274.98	1300.11	≤5.35	32.11
844	critical	4	2020-12-04	7.3	0.8	0	45		0	1	1	0	1	697.61	103.46	80.69	254.84	22.38	198.74	27.59	≤1.36	29.72	58.42	2.9	6.23	19.31	145.88	≤0.29	≤0.41	2.34	5.84	14.81	≤0.18	3.76	21.11	22.37	81.99	13.33	21.23	19.61	22.6	38.13	1519	175.38	31.13	555.44	2661	≤5.35	39.96
848	critical	6	2021-01-11	4.8	0.8	0	110.6		0	0	0	1	1	891.61	102.96	62.54	≤31.73	35.29	59.65	≤3.68	≤1.36	35.19	38.88	3.29	≤3.80	≤1.10	105.77	≤0.29	≤0.41	≤0.25	0.24	29.17	≤0.18	11.83	≤4.47	38.35	53.5	≤1.53	≤2.13	7.09	≤0.89	114.74	5437.39	541.57	17.9	398.3	5860.68	≤5.35	31.31
850	critical	4	2020-12-14	10.3	0.7	0	183.2	0.13	0	1	1	1	0	654.25	54.71	50.98	48.85	23.65	88.15	≤3.68	≤1.36	39.66	41.24	1.68	≤3.80	1.19	157.11	≤0.29	≤0.41	≤0.25	3.19	38.89	≤0.18	4.75	≤4.47	10.66	49.24	≤1.53	≤2.13	8.54	2.63	33.64	1655.2	461.75	≤8.79	416.89	2607.24	≤5.35	34.34
887	moderate	4	2020-03-27	2.7	0.8		16.4		0	0	0	1	0	464.42	96.99	58.67	48.85	25.59	≤28.33	≤3.68	≤1.36	7.24	13.52	2.29	≤3.80	≤1.10	42.44	≤0.29	≤0.41	≤0.25	1.07	5.35	≤0.18	2.09	≤4.47	≤0.72	61.85	≤1.53	≤2.13	3.33	≤0.89	68.35	676.66	227.42	≤8.79	451.19	3644.96	≤5.35	26.34
911	mild	4	2020-03-20	3.2	1.1	0.1	4.6	<0.05	0	0	0	0	0	451.24	38.15	69.77	314.29	17.2	237.48	26.38	≤1.36	10.8	58.35	5.46	15.3	18.56	26.5	1.22	4.98	≤0.25	8.96	2.97	2.96	3.65	30.43	11.66	125.71	13.12	18.22	21.18	15.15	58.66	391.11	255.49	34.49	566.94	1319.48	58.17	34.74
913	moderate	4	2020-03-18	3.1	1	0	3.9		1	1	0	0	0	1176.58	95.44	82.92	176.52	11.11	100.44	≤3.68	≤1.36	33.13	23.97	3.81	≤3.80	11.64	18.18	≤0.29	≤0.41	≤0.25	1.32	1.73	2.6	3.75	≤4.47	≤0.72	35.69	≤1.53	3.77	6.85	4.44	23.1	418.06	233.14	10.51	707.73	461.27	12.04	22.98
[truncated: 4 more columns]

## Sheet: Late Phase
Case	Severity	Day from onset	cytokine sample collect date	White Cell Count	Lymphocyte Count	Eosinophil Count	CRP	Procalcitonin	Lopinavir	Ribavirin	IFN	Remdesivir	Steroid	sCD40L	EGF	Eotaxin	FGF-2	FLT-3L	Fractalkine	G-CSF	GM-CSF	GRO-α	IFN-α2	IFN-g	IL-1α	IL-1β	IL-1RA	IL-2	IL-3	IL-4	IL-5	IL-6	IL-7	IL-8	IL-9	IL-10	IL-12p40	IL-12p70	IL-13	IL-15	IL-17A	IL-18	IP-10	MCP-1	MCP-3	MDC	MIG	MIP-1α	MIP-1β
18	mild	9	2020-03-20	3.8	1.8	0	<0.3		1	0	0	0	0	1096.95	9.33	126.23	295.75	45.91	246.57	≤3.68	≤1.36	23.46	43.35	5.8	13.3	24.34	28.96	≤0.29	2.77	5.78	10.34	2.42	1.3	6.25	45.69	8.89	93.71	14.35	48.05	30.85	13.57	38.46	585.49	214.55	45.87	1876.47	2215.81	64.83	36.12
21	critical	8	2020-06-10	1.8	0.3	0	49.4	47.31	1	0	1	0	0	266.03	50.07	129.06	≤31.73	18.89	204.49	10154.2	≤1.36	211.68	20.92	9.56	≤3.80	8.9	3337.91	≤0.29	≤0.41	≤0.25	1.88	12401.6	1.98	1025.42	14.12	325.24	46.54	≤1.53	≤2.13	26.08	≤0.89	44.02	20551.9	4351.34	29.01	295.86	8555.16	63.22	157.75
81	moderate	11	2020-03-16	4.6	1.4	2	<0.6		0	0	0	0	0	1436.33	172.84	57.69	282.58	22.17	249.53	12.69	≤1.36	29.41	50.98	5.46	6.5	13.41	19.45	0.49	6.39	2.5	5.81	1.85	5.37	4.93	15.16	4.15	76.37	11.43	31	12.19	17.49	9.88	232.02	145.18	43.31	594.45	1590.11	51.77	54.37
83	mild	9	2020-03-23	5.4	1.8	0.1	3.2		0	0	0	0	0	172.8	15.72	62.41	308.26	22.57	197.27	≤3.68	≤1.36	3.98	23.97	6.14	12.27	18.98	27.32	≤0.29	≤0.41	2.12	13.45	1.85	0.34	2.81	43.97	≤0.72	85.79	5.15	114.36	32.14	9.54	36	231.4	181.62	72.08	611.98	1226.4	70.97	29.82
85	moderate	9	2020-03-24	6.3	1.5	0	26.9	<0.05	0	0	0	0	0	1899.05	184.82	81.41	452.89	23.96	234.38	39.54	≤1.36	25.47	45.93	11.27	6.5	16.87	30.39	≤0.29	4.85	6.8	3.75	4.97	3.86	3.95	17.9	12.33	77.73	17.87	43.67	11.69	15.15	48.26	1259.79	252.83	62.68	671.44	1503.33	56.4	38.11
88	moderate	11	2020-04-01	7.5	0.9	0	13.5		0	0	0	1	0	232.22	16.15	113.61	282.58	12.65	211.48	9.15	≤1.36	9.48	43.35	5.11	≤3.80	10.73	20.71	≤0.29	4.47	0.59	6.32	16.54	2.96	4.35	13	≤0.72	63.94	7.78	15.4	10.14	7.88	39.96	177.22	280.94	40.59	909.99	677.02	42.4	34.74
96	mild	11	2020-03-30	5.9	1.2	0.3	<0.6		0	0	0	0	0	1011	104.55	57.05	295.75	30.15	221.57	37.48	≤1.36	23.31	38.08	6.14	13.3	22.71	20.08	≤0.29	3.38	4.98	15.81	1.61	2.9	3.03	43.97	2.14	58.27	20.85	33.38	30.85	15.15	25.79	196.78	209.39	44.61	2359.25	964.41	75.31	41.24
128	moderate	11	2020-03-09	6	1	0.2	1.1		1	1	1	0	0	285.98	11.55	70.35	147.66	10.62	65.48	≤3.68	≤1.36	≤0.73	10.94	≤1.29	≤3.80	3.98	13.69	≤0.29	≤0.41	≤0.25	1.88	0.56	≤0.18	≤0.24	≤4.47	≤0.72	49.53	1.67	≤2.13	2.99	3.54	16.61	122.32	172.53	≤8.79	527.34	695.65	22.17	24
157	critical	8	2020-07-27	8.3	0.4	0	70.1	0.21	1	0	1	0	1	475.72	63.36	54.86	176.52	9.88	65.48	66.99	≤1.36	32.21	14.45	≤1.29	≤3.80	8.9	17.76	≤0.29	≤0.41	0.94	1.32	19.04	3.19	3.75	≤4.47	37.9	20.28	≤1.53	≤2.13	11.69	4.44	41.31	3974.51	208.87	≤8.79	273.19	2349.25	22.17	26.38
162	critical	9	2020-07-17	19.3	0.4	0	18.4	<0.05	1	0	1	0	1	1265.81	108.23	42.96	163.04	17.41	113.88	≤3.68	≤1.36	25.26	7.12	2.32	≤3.80	5.02	31.21	≤0.29	≤0.41	1.92	1.32	21.66	6.2	2.7	≤4.47	63.77	7.51	≤1.53	≤2.13	7.43	2.62	55.43	14171.5	294.99	48.28	130.63	2155.2	17.77	40.63
170	moderate	10	2020-04-10	6.3	1.8	0			0	0	0	0	0	3235.72	148.28	102.19	253.65	29.01	224.83	≤3.68	≤1.36	12.02	35.38	5.46	≤3.80	12.53	25.68	≤0.29	5.93	6.87	4.01	1.67	0.66	7.81	11.77	≤0.72	43.51	9.66	40.31	11.18	11.98	61.45	734.91	279.51	36.12	564.51	6534.76	50.8	82.66
195	mild	9	2020-03-18	4.1	1.3	0	5.3		1	1	1	0	0	176.38	≤3.13	136.24	176.52	12.3	100.44	≤3.68	≤1.36	9.25	17.76	1.84	≤3.80	6.02	4.79	≤0.29	≤0.41	≤0.25	3.23	2.97	2.05	3.49	≤4.47	≤0.72	58.27	6.77	5.77	6.85	6.18	8.39	266.76	344.39	15.53	307.18	1545.72	25.91	29.41
236	critical	11	2020-02-07	3.8	0.6	0		0.17	1	1	0	0	0	197.61	98.54	31.95	253.65	39.96	182.01	≤3.68	≤1.36	102.11	26.93	8.97	10.1	8.43	6.25	≤0.29	1.7	≤0.25	3.49	56.75	33.63	44.69	≤4.47	≤0.72	23.92	3.27	3.77	39.96	7.04	41.01	4797.13	1308.24	51.7	364.85	6914.38	25.91	34.02
322	moderate	9	2020-03-18	5.5	0.5	0	54.9	0.1	1	0	1	0	0	44.25	≤3.13	66.49	105.43	17.63	100.44	35.37	≤1.36	≤0.73	7.12	25.4	≤3.80	≤1.10	40.31	≤0.29	≤0.41	≤0.25	2.16	15.45	≤0.18	2.03	≤4.47	21.03	55.39	≤1.53	≤2.13	20.27	1.66	105.38	3316.19	284.3	≤8.79	278.98	3828.72	≤5.35	37.46
324	moderate	11	2020-04-08	5.2	1.3	0.1	13		1	1	0	0	0	2309.26	223.57	68.84	527.41	24.95	390.79	166.97	11.11	69.3	101.01	16.3	14.31	30.36	27.32	2.76	11.2	7.3	11.58	3.83	10.38	7.72	27.83	16.17	101.53	25.85	61.74	23.65	28.79	38.99	367.77	290.79	70.45	781.85	3151.19	92.18	66.24
330	moderate	11	2020-04-14	5.1	1.1	0.1	11.1		1	1	0	0	0	1965.04	178.1	135.31	331.62	33.06	272.15	61	≤1.36	7.92	45.93	7.44	14.81	21.06	24.44	≤0.29	4.85	6.8	12.58	2.53	3.42	4.44	39.57	12	75.01	16.33	38.04	25.64	17.49	35.62	295.93	400.8	43.97	1334.1	4187.18	76.71	77.77
411	moderate	9	2020-02-26	8	1.5	0.4	10.8		1	1	1	0	0	211.57	10.88	78.57	428.1	13.91	113.88	≤3.68	≤1.36	3.98	17.76	21.91	≤3.80	12.53	28.14	≤0.29	≤0.41	≤0.25	4.53	2.87	1.72	3.85	10.39	≤0.72	37.29	1.67	5.77	7.43	9.54	30.85	243.69	218.08	≤8.79	379.15	1412.45	29.22	34.74
445	mild	8	2020-03-30	6.1	2.3	0.1	0.6		0	0	0	0	0	711.29	95.72	107.75	245.74	16.99	173.89	9.15	≤1.36	11.01	32.62	2.78	≤3.80	10.73	14.13	≤0.29	2.77	≤0.25	4.01	3.94	1.72	2.26	≤4.47	4.15	49.53	8.74	7.58	7.43	7.04	27.28	371.78	195.41	24.63	1386.95	1372.04	40.06	24.98
477	critical	9	2020-02-10	3.4	0.7	0	46.7	0.07	1	1	1	0	0	147.4	31.16	48.7	199.75	34.18	165.39	≤3.68	≤1.36	38.02	38.08	4	11.74	11.64	6.73	≤0.29	0.64	≤0.25	2.7	17.94	9.2	13.85	≤4.47	≤0.72	30.8	10.56	16.83	17.03	7.88	44.32	3396.78	550.13	53.33	220.26	4133.51	42.4	25.92
496	critical	11	2020-05-30	5.1	0.6	0	248.2	3.59	1	0	1	1	1	1156.7	106.76	64.66	81.14	36.02	200.51	218.44	≤1.36	19.38	16.27	59.11	≤3.80	5.87	4168	≤0.29	≤0.41	≤0.25	1.3	1019.79	2.29	16.12	≤4.47	93.47	36.06	≤1.53	≤2.13	28.62	1.47	221.63	16862.6	775.45	57.49	311.53	51740.2	≤5.35	35.71
529	moderate	11	2020-03-02	4.9	1.1	0.4	19.4	0.09	1	1	1	0	0	357.37	28.12	91.18	176.52	8.06	136.82	≤3.68	≤1.36	3.02	29.81	1.29	≤3.80	7	16.49	≤0.29	0.64	≤0.25	4.79	2.2	1.45	1.41	≤4.47	0.74	85.79	≤1.53	≤2.13	9.62	5.32	38.91	326.65	100.69	19.12	357.49	4917.39	32.23	70.76
531	critical	10	2020-07-27	11.1	0.6	0		<0.05	0	0	1	1	1	1499.16	84.53	103.01	117.55	15.59	157.57	≤3.68	≤1.36	58.1	17.62	≤1.29	≤3.80	5.08	40.33	≤0.29	≤0.41	3.96	3.87	16.11	7.32	8.58	≤4.47	18.62	31.48	≤1.53	20.47	21.96	9.83	66.12	1166.99	230.76	26.49	131.76	4665.68	≤5.35	43.94
551	moderate	10	2020-03-23	6.7	0.8	0.1	10.5		1	1	1	0	0	325.23	37.53	76.02	253.65	15.91	136.82	≤3.68	≤1.36	3.02	23.97	4	≤3.80	8.9	12.6	≤0.29	≤0.41	≤0.25	4.27	4.14	≤0.18	2.03	15.16	≤0.72	66.74	9.66	10.89	10.66	7.88	36.52	833.69	265.2	19.12	727.69	2746.38	42.4	28.15
588	moderate	9	2020-04-01	3.2	1.3	0	10.2		1	1	1	0	0	542.06	86.86	71.15	105.43	12.53	53.06	≤3.68	≤1.36	23.53	10.94	1.57	≤3.80	5.02	12.6	≤0.29	≤0.41	≤0.25	2.43	1.97	1.72	3.29	≤4.47	≤0.72	12.25	≤1.53	≤2.13	6.27	3.54	12.43	655.01	280.23	10.51	404.35	778.14	17.77	28.58
700	moderate	11	2020-03-30	4.1	1.6	0.1	<0.6		0	0	0	0	0	392.2	65.4	67.9	176.52	11.83	92.98	≤3.68	≤1.36	12.32	10.94	≤1.29	≤3.80	5.02	6.73	≤0.29	≤0.41	≤0.25	4.4	0.56	1.45	1.41	≤4.47	≤0.72	30.8	≤1.53	13.94	5.04	4.44	19.19	148.31	188.05	19.12	648.26	774.03	≤5.35	27.72
715	mild	9	2020-03-18	5.8	1.6	0.2	6.2		1	0	0	0	0	44.25	5.97	75.46	176.52	10.13	113.88	≤3.68	≤1.36	≤0.73	10.94	1.57	≤3.80	3.98	9.27	≤0.29	≤0.41	≤0.25	3.75	2.97	≤0.18	1.41	≤4.47	≤0.72	46.54	5.71	≤2.13	5.04	3.54	44.32	323.43	234.59	19.12	444.97	1791.87	17.77	29.41
799	mild	9	2020-02-28	3.4	0.6	0	11.5		1	1	1	0	0	445.08	67.56	77.46	199.75	7.24	136.82	≤3.68	≤1.36	11.01	32.62	4.75	≤3.80	5.02	26.91	≤0.29	≤0.41	≤0.25	3.23	4.25	1.79	2.14	≤4.47	≤0.72	37.29	≤1.53	≤2.13	9.08	5.32	13.22	929.2	212.79	19.12	360.53	1739.42	24.11	25.92
815	critical	10	2020-12-03	15.7	0.4	0	275.9	0.13	0	0	0	0	1	1317.14	109.03	41.77	316.07	30.24	217.85	60.97	≤1.36	19.02	49.37	2.5	≤3.80	15.55	59.58	≤0.29	2.7	3.65	9.07	6.58	3.45	4.85	32.45	43.13	61.85	6.84	47.32	33.72	21.02	97.15	4333.53	157.12	21.3	243.98	4172.9	6.5	44.1
818	critical	10	2020-12-16	15.1	0.5	0	155.6	0.36	0	0	0	1	1	2603.09	258.13	65.64	81.14	19.8	108.04	89.92	≤1.36	19.56	6.18	≤1.29	≤3.80	≤1.10	33.31	≤0.29	≤0.41	3.13	1.3	4.83	≤0.18	19.64	≤4.47	12.13	8.58	≤1.53	5.22	16.22	5.39	122.67	1610.91	406.17	≤8.79	207.65	2108.28	≤5.35	35.71
819	critical	8	2020-12-23	9.3	0.6	0	62.2	<0.05	0	0	1	1	1	1909.82	219.88	38.93	81.14	17.36	119.61	≤3.68	≤1.36	27.22	9.22	≤1.29	≤3.80	1.19	46.65	≤0.29	≤0.41	0.39	1.53	11.08	2.21	3.91	≤4.47	12.13	5.48	≤1.53	≤2.13	10.14	8.8	52.77	2125.23	321.68	≤8.79	142.25	1970.61	≤5.35	34.34
828	critical	9	2020-12-10	2.7	0.7	0		<0.05	0	0	0	1	1	1045.74	148.48	50.86	87.89	23.4	139.21	≤3.68	≤1.36	60.81	27.93	≤1.29	≤3.80	5.35	29.22	≤0.29	≤0.41	0.3	3.97	3.45	0.33	10.02	≤4.47	16.36	21.92	≤1.53	8.52	13.46	8.44	24.36	1016.89	141.99	9.43	216.47	2536.59	≤5.35	32.88
829	critical	10	2020-12-10	11.5	1.1	0	58	0.09	0	0	0	1	1	1497.54	36.93	73.2	186.38	14.51	196.96	≤3.68	≤1.36	39.94	35.89	≤1.29	≤3.80	9.31	32.45	≤0.29	2	2.84	4.16	10.45	2.64	7.11	16.57	26.65	49.24	9.33	26.85	16.56	17.75	46.55	465.28	211.26	≤8.79	139.92	3221.57	≤5.35	47.28
842	critical	11	2020-11-30	11.2	0.3	0	160.6	0.23	0	0	0	1	1	650.62	88.44	53.93	≤31.73	15.59	159.54	41.69	≤1.36	10.31	20.92	≤1.29	≤3.80	5.61	145.05	≤0.29	≤0.41	≤0.25	3.39	71.21	≤0.18	5.79	≤4.47	54.82	31.48	≤1.53	≤2.13	14.84	6.2	66.12	3496.08	679.52	39.72	243.88	5369.49	≤5.35	40.15
843	critical	11	2020-12-24	6.7	0.6	0	32.1	0.08	0	0	1	1	1	2308.42	262.02	100.51	368.09	16.48	117.34	≤3.68	≤1.36	11.02	21.57	≤1.29	≤3.80	14.04	40.33	≤0.29	≤0.41	≤0.25	2.39	3.45	≤0.18	6.6	16.57	14.51	38.31	4.81	8.06	22.97	16.62	58.68	831.48	245.14	≤8.79	235.22	2234.87	10.15	41.06
844	critical	10	2020-12-10	12	0.7	0	25.1	<0.05	0	0	0	1	1	643.34	137.94	74.95	213.23	10.18	182.43	≤3.68	≤1.36	35.59	41.24	≤1.29	≤3.80	13.6	33.1	≤0.29	1.06	1.84	5.66	7.27	≤0.18	3.96	16.57	18.17	55.6	4.45	15.74	19.27	18.03	37.3	365.42	207.75	35.06	279.61	1560.46	≤5.35	38.63
848	critical	10	2021-01-15	13.5	1.5	0	8.7	0.06	0	0	0	1	1	953.69	186.09	34.89	66.34	15.23	77.37	≤3.68	≤1.36	35.79	≤5.54	≤1.29	≤3.80	≤1.10	27.05	≤0.29	≤0.41	≤0.25	2.79	9.26	1.49	3.16	≤4.47	122.61	5.48	≤1.53	≤2.13	6.91	1.47	59.12	799.8	116.12	≤8.79	149.69	3696.64	≤5.35	59.32
850	critical	8	2020-12-18	17.2	0.6	0		<0.05	0	0	1	1	1	809.58	97.85	44.24	258.11	16.3	180.58	≤3.68	≤1.36	60.28	38.88	≤1.29	≤3.80	8.83	28.35	≤0.29	0.62	2.56	5.47	3.56	2.87	4.7	≤4.47	12.13	36.06	9.92	22.75	13.12	14.27	37.11	528.58	153.45	16.86	181.67	2046.45	≤5.35	40.88
887	moderate	11	2020-04-03	5.5	1.6	0.1	<0.6		0	0	0	0	0	574.73	51.45	117.09	105.43	15.25	≤28.33	≤3.68	≤1.36	15.7	≤5.54	≤1.29	≤3.80	1.73	7.2	≤0.29	≤0.41	≤0.25	2.7	1.85	1.15	7.31	≤4.47	≤0.72	27.42	≤1.53	5.77	4.72	≤0.89	29.21	153.51	575.57	≤8.79	730.68	3806.12	≤5.35	36.12
911	mild	11	2020-03-27	3.3	1.1	0.1	0.9		0	0	0	0	0	838.21	67.38	60.69	373.46	20.34	288.04	37.48	≤1.36	14.47	67.83	8.97	17.22	22.71	17.76	2.76	7.48	2.85	10.09	2.31	5.99	5.55	31.89	12.99	129.47	22.3	40.31	26.52	20.56	29.21	132.43	172.53	49.45	677.71	2539.53	73.88	38.76
913	moderate	9	2020-03-23	2.2	1	0	2.3		1	1	0	0	0	451.24	41.95	98.56	219.71	12.06	100.44	≤3.68	≤1.36	19.47	17.76	4.38	≤3.80	11.64	9.95	≤0.29	≤0.41	≤0.25	1.88	3.72	1.3	4.44	≤4.47	≤0.72	46.54	3.27	13.2	6.27	5.32	16.31	468.22	361.52	19.12	919.56	982.75	25.91	31.02
[truncated: 4 more columns]
