# Supplementary material for: Longitudinal Cytokine Profile in Patients With Mild to Critical COVID-19
Source: Front Immunol. 2021 Dec 6;12:763292. doi: 10.3389/fimmu.2021.763292 (PMC8685399; doi:10.3389/fimmu.2021.763292)
Supplement: Supplementary Data Sheet 2 — Comparison of cytokine levels in this study across severity groups and in both early and late phases. [file Table_2.xlsx]

## Sheet: Data Sheet 2
Table 2. Cytokine factors with coherent changes of the abundance along the sequence of mild, moderate and critical patients.
		Early phase									Late phase
		Median value (pg/mL)			JT p value 2	AUC value 3	Pairwise p value 4				Median value (pg/mL)			JT p value 2	AUC value 3	Pairwise p value 4
Cytokine	Change along severity groups 1	Mild	Moderate	Critical	Mild → Moderate → Critical	non-Critical vs Critical	Mild vs Moderate	Mild vs Critical	Moderate vs Critical		Mild	Moderate	Critical	Mild → Moderate → Critical	non-Critical vs Critical	Mild vs Moderate	Mild vs Critical	Moderate vs Critical
GRO-a	Increase in both phases	11.42	11.39	27.08	0.028	0.900 (0.784-1.000)	0.45255	0.02935	0.02918		11.01	12.02	32.21	0.002	0.907 (0.807-1.000)	0.5966	0.0173	0.00846
IL-1RA	Increase in both phases	24.44	19.87	107.82	0.018	0.854 (0.711-0.996)	0.473	0.848	0.282		18.92	19.45	32.45	0.006	0.872 (0.756-0.989)	0.9622	0.186	0.0615
IL-6	Increase in both phases	1.49	4.8	15.83	0.002	0.900 (0.787-1.000)	0.5389	0.0714	0.0713		2.695	2.53	10.45	0.002	0.907 (0.816-0.999)	0.8417	0.0643	0.0208
IL-8	Increase in both phases	3.13	2.79	5.79	0.006	0.962 (0.902-1.000)	0.9317	0.0635	0.017		2.92	3.95	6.195	0.006	0.875 (0.767-0.983)	0.883	0.0984	0.037
IL-10	Increase in both phases	0.72	6.02	19.51	0.008	0.861 (0.730-0.992)	0.578	0.197	0.247		1.43	0.72	18.395	0.004	0.913 (0.818-1.000)	0.788	0.009	0.00131
IP-10	Increase in both phases	391.11	1145.74	3044.59	0.002	0.947 (0.874-1.000)	0.567	0.0067	0.00227		295.095	326.65	1388.95	0.002	0.922 (0.838-1.000)	0.57599	0.00812	0.00273
MIG	Increase in both phases	1509.38	1639.04	2880.44	0.024	0.866 (0.736-0.996)	0.983	0.223	0.0956		1642.57	1590.11	2879.08	0.014	0.818 (0.683-0.953)	0.8218	0.5044	0.5032
IL-5	Decrease in both phases	8.34	3.88	2.69	0.03	0.866 (0.734-0.998)	0.285	0.24	0.66384		7.05	4.27	2.79	0.01	0.857 (0.744-0.969)	0.0422	0.00756	0.1808
MDC	Decrease in both phases	724.86	495.44	399.2	0.006	0.923 (0.820-1.000)	0.145671	0.0724	0.373552		644.845	648.26	220.26	0.002	0.985 (0.959-1.000)	0.10979	0.00201	0.012487
MIP-1a	Decrease in both phases	50.8	8.695	5.35	0.004	0.888 (0.758-1.000)	0.12642	0.02606	0.15		52.445	32.23	5.35	0.002	0.890 (0.788-0.992)	0.2363	0.004638	0.0098
FGF-2	Decrease in both phases	176.52	176.52	48.85	0.03	0.914 (0.815-1.000)	0.8801	0.08472	0.0361		270.745	253.65	163.04	0.012	0.835 (0.711-0.959)	0.943	0.144	0.037161
IFN-a2	Increase in early phase only	23.97	31.155	41.24	0.048	0.837 (0.695-0.980)	0.7667	0.4682	0.5057		32.62	23.97	20.92	0.228	0.813 (0.682-0.944)	0.6979	0.28838	0.3143
MCP-1	Increase in early phase only	237.64	273.57	461.75	0.022	0.900 (0.790-1.000)	0.831	0.2043	0.135		211.09	279.51	237.95	0.336	0.799 (0.660-0.938)	0.546	0.148	0.2
IL-1b	Decrease in early phase only	11.64	9.36	1.19	0.02	0.885 (0.765-1.000)	0.954	0.187	0.0856		14.855	10.73	8.43	0.104	0.826 (0.700-0.952)	0.31071	0.094552	0.26495
IL-9	Decrease in early phase only	30.43	4.47	4.47	0.044	0.849 (0.708-0.991)	0.183	0.12342	0.5103		18.18	10.39	4.47	0.086	0.808 (0.676-0.940)	0.07141	0.041466	0.5054
Eotaxin	Increase in late phase only	88.88	80.66	68.44	0.266	0.900 (0.787-1.000)	0.299103	0.042691	0.0951		76.46	78.57	53.93	0.004	0.921 (0.843-0.999)	0.215818	0.000387	0.000399
IFN-g	Increase in late phase only	4	4	2.29	0.186	0.944 (0.869-1.000)	0.20476	0.1517	0.00267		5.275	5.11	1.29	0.022	0.793 (0.653-0.933)	0.2842	0.3022	0.898
IL-1a	Increase in late phase only	3.8	3.8	3.8	0.376	0.849 (0.712-0.987)	0.0883	0.5048	0.31397		8.035	3.8	3.8	0.044	0.821 (0.691-0.951)	0.09362	0.0702	0.62507
IL-12p40	Increase in late phase only	75.01	58.725	55.6	0.53	0.842 (0.702-0.982)	0.232	0.19603	0.6462		58.27	55.39	31.48	0.002	0.913 (0.830-0.996)	0.21217	0.00224	0.00457
IL-12p70	Increase in late phase only	1.67	1.53	1.53	0.226	0.904 (0.793-1.000)	0.79	0.25	0.0772		7.755	3.27	1.53	0.022	0.832 (0.708-0.957)	0.3851	0.090806	0.1877
EGF	Decrease in late phase only	34.59	81.03	89.74	0.194	0.837 (0.691-0.984)	0.035472	0.0485	0.703899		41.55	51.45	106.76	0.018	0.829 (0.697-0.961)	0.3096	0.0731	0.199
IL-18	Decrease in late phase only	32.34	57.34	45.4	0.334	0.847 (0.707-0.987)	0.1584	0.3973	0.6751		28.245	35.62	52.77	0.002	0.872 (0.761-0.983)	0.4736	0.0213	0.0186
1 Progressive changes in abundance along the sequence of Mild → Moderate → Critical patients.
2 Jonckheere-Terpstra (JT) trend analysis along the sequence of Mild → Moderate → Critical patients.
3 Comparison between non-Critical (Mild and Moderate) and Critical patients adjusting for confounding factor of Age.
4 Generalized Linear Models (glm) regression analysis adjusting for confounding factor of Age.
