# Supplementary material for: Longitudinal Cytokine Profile in Patients With Mild to Critical COVID-19
Source: Front Immunol. 2021 Dec 6;12:763292. doi: 10.3389/fimmu.2021.763292 (PMC8685399; doi:10.3389/fimmu.2021.763292)
Supplement: Supplementary Data Sheet 3 — Spearman’s correlation analysis between paired cytokines in early and late phases. [file Table_3.xlsx]

## Sheet: Data Sheet 3
Table S3. Spearman correlation analysis between paired cytokines.
Cytokine			Early phase			Late phase
#1	#2		rho	p value		rho	p value
EGF	Eotaxin		-0.323	0.0879		-0.326	0.0402
EGF	FGF-2		-0.0135	0.945		0.0612	0.708
EGF	GRO-α		0.477	0.00771		0.517	0.000878
EGF	IFN-γ		-0.277	0.146		-0.111	0.496
EGF	IL-10		0.0297	0.876		0.463	0.00301
EGF	IL-12p40		0.102	0.59		-0.246	0.125
EGF	IL-12p70		0.00331	0.986		0.047	0.773
EGF	IL-18		0.256	0.172		0.268	0.094
EGF	IL-1RA		0.437	0.0176		0.415	0.00959
EGF	IL-1α		-0.115	0.545		0.116	0.474
EGF	IL-5		0.133	0.483		-0.0406	0.804
EGF	IL-6		-0.0621	0.744		0.131	0.435
EGF	IL-8		-0.0861	0.651		0.407	0.0102
EGF	IP-10		0.0198	0.917		0.304	0.0674
EGF	MDC		0.216	0.252		-0.203	0.209
EGF	MIG		-0.0147	0.939		0.153	0.352
EGF	MIP-1α		-0.539	0.00209		-0.117	0.472
Eotaxin	FGF-2		0.0938	0.635		0.166	0.307
Eotaxin	GRO-α		-0.346	0.0663		-0.404	0.0118
Eotaxin	IFN-γ		0.367	0.0548		0.147	0.366
Eotaxin	IL-10		0.0622	0.748		-0.393	0.0133
Eotaxin	IL-12p40		0.232	0.227		0.405	0.00958
Eotaxin	IL-12p70		0.031	0.876		0.143	0.377
Eotaxin	IL-1RA		-0.0988	0.617		-0.197	0.235
Eotaxin	IL-1α		-0.105	0.588		-0.0912	0.576
Eotaxin	IL-5		-0.206	0.284		0.116	0.477
Eotaxin	IL-6		0.0889	0.646		-0.339	0.0373
Eotaxin	IL-8		0.00148	0.994		-0.0913	0.58
Eotaxin	IP-10		0.0402	0.836		-0.391	0.0172
Eotaxin	MDC		0.165	0.393		0.463	0.00291
Eotaxin	MIG		0.0503	0.796		-0.0753	0.648
Eotaxin	MIP-1α		0.0565	0.771		0.314	0.0487
FGF-2	IL-5		0.567	0.00134		0.7	5.03e-07
FGF-2	MDC		0.134	0.487		0.527	0.000475
FGF-2	MIP-1α		0.38	0.0422		0.657	4.1e-06
GRO-α	FGF-2		-0.0317	0.87		-0.0684	0.683
GRO-α	IL-10		0.257	0.17		0.469	0.00296
GRO-α	IL-1RA		0.286	0.133		0.274	0.101
GRO-α	IL-5		0.0565	0.767		-0.0285	0.865
GRO-α	IL-6		0.316	0.0889		0.312	0.0604
GRO-α	IL-8		0.446	0.0134		0.552	0.000322
GRO-α	IP-10		0.371	0.0437		0.311	0.0653
GRO-α	MDC		0.0961	0.613		-0.376	0.02
GRO-α	MIG		0.213	0.258		0.136	0.421
GRO-α	MIP-1α		-0.3	0.107		-0.211	0.203
IFN-α2	EGF		-0.0802	0.673		0.16	0.323
IFN-α2	Eotaxin		-0.0542	0.78		0.0994	0.542
IFN-α2	FGF-2		0.0649	0.738		0.746	3.25e-08
IFN-α2	GRO-α		0.16	0.397		0.188	0.259
IFN-α2	IFN-γ		0.299	0.115		0.381	0.0153
IFN-α2	IL-10		0.663	6.6e-05		0.00819	0.961
IFN-α2	IL-12p40		0.332	0.0734		0.701	4.85e-07
IFN-α2	IL-12p70		0.361	0.0546		0.798	6.96e-10
IFN-α2	IL-18		0.309	0.0963		-0.182	0.261
IFN-α2	IL-1RA		0.475	0.00923		0.0718	0.668
IFN-α2	IL-1α		0.355	0.0539		0.598	4.68e-05
IFN-α2	IL-1β		0.251	0.181		0.835	2.03e-11
IFN-α2	IL-5		0.18	0.34		0.746	3.4e-08
IFN-α2	IL-6		0.662	6.8e-05		-0.0873	0.602
IFN-α2	IL-8		0.3	0.107		0.26	0.11
IFN-α2	IL-9		0.0627	0.742		0.693	7.22e-07
IFN-α2	IP-10		0.545	0.00183		-0.117	0.489
IFN-α2	MCP-1		0.384	0.036		-0.25	0.125
IFN-α2	MDC		-0.161	0.394		0.375	0.0172
IFN-α2	MIG		0.302	0.105		0.0579	0.726
IFN-α2	MIP-1α		-0.0271	0.887		0.598	4.57e-05
IFN-γ	FGF-2		0.372	0.0468		0.467	0.00236
IFN-γ	GRO-α		-0.177	0.357		-0.236	0.154
IFN-γ	IL-10		0.0492	0.8		-0.158	0.336
IFN-γ	IL-12p40		0.0528	0.786		0.484	0.00154
IFN-γ	IL-12p70		0.329	0.0812		0.422	0.00673
IFN-γ	IL-1RA		-0.0534	0.787		-0.13	0.436
IFN-γ	IL-1α		0.146	0.45		0.55	0.000239
IFN-γ	IL-5		0.105	0.589		0.25	0.119
IFN-γ	IL-6		0.256	0.18		-0.101	0.547
IFN-γ	IL-8		-0.0354	0.855		0.074	0.654
IFN-γ	IP-10		0.136	0.483		-0.105	0.536
IFN-γ	MDC		0.0555	0.775		0.508	0.000825
IFN-γ	MIG		0.133	0.491		0.0203	0.902
IFN-γ	MIP-1α		0.138	0.474		0.658	4e-06
IL-10	FGF-2		-0.0637	0.743		-0.22	0.178
IL-10	IL-5		-0.0894	0.639		-0.133	0.418
IL-10	IP-10		0.593	0.000557		0.431	0.00767
IL-10	MDC		-0.236	0.209		-0.526	0.000585
IL-10	MIG		0.43	0.0177		0.393	0.0147
IL-10	MIP-1α		-0.211	0.262		-0.404	0.0107
IL-12p40	FGF-2		0.25	0.191		0.664	2.99e-06
IL-12p40	GRO-α		-0.0592	0.756		-0.318	0.0515
IL-12p40	IL-10		0.292	0.117		-0.142	0.39
IL-12p40	IL-12p70		0.451	0.0141		0.697	5.99e-07
IL-12p40	IL-1RA		0.308	0.105		-0.0534	0.75
IL-12p40	IL-5		0.346	0.0611		0.692	7.68e-07
IL-12p40	IL-6		0.0186	0.922		-0.354	0.0295
IL-12p40	IL-8		0.0772	0.685		-0.163	0.322
IL-12p40	IP-10		-0.00334	0.986		-0.436	0.00696
IL-12p40	MDC		0.221	0.24		0.61	2.95e-05
IL-12p40	MIG		0.0429	0.822		-0.0878	0.595
IL-12p40	MIP-1α		0.0989	0.603		0.676	1.71e-06
IL-12p70	FGF-2		0.627	0.00027		0.812	1.97e-10
IL-12p70	GRO-α		-0.021	0.914		0.073	0.663
IL-12p70	IL-10		0.188	0.328		-0.167	0.309
IL-12p70	IL-1RA		0.12	0.544		-0.135	0.42
IL-12p70	IL-5		0.402	0.0306		0.671	2.2e-06
IL-12p70	IL-6		-0.0197	0.919		-0.236	0.154
IL-12p70	IL-8		-0.212	0.27		0.147	0.373
IL-12p70	IP-10		-0.0601	0.757		-0.276	0.0984
IL-12p70	MDC		-0.119	0.537		0.52	0.00059
IL-12p70	MIG		-0.0105	0.957		-0.1	0.545
IL-12p70	MIP-1α		0.129	0.506		0.678	1.53e-06
IL-18	Eotaxin		0.124	0.523		-0.24	0.136
IL-18	FGF-2		0.0587	0.762		-0.238	0.139
IL-18	GRO-α		0.133	0.482		0.119	0.476
IL-18	IFN-γ		0.389	0.0369		-0.0218	0.894
IL-18	IL-10		0.379	0.0391		0.601	5.17e-05
IL-18	IL-12p40		0.323	0.0814		-0.242	0.133
IL-18	IL-12p70		0.225	0.241		-0.202	0.211
IL-18	IL-1RA		0.413	0.0261		0.624	2.86e-05
IL-18	IL-1α		0.116	0.541		-0.184	0.254
IL-18	IL-5		0.0984	0.605		-0.305	0.0553
IL-18	IL-6		0.489	0.00612		0.608	5.14e-05
IL-18	IL-8		0.184	0.33		0.349	0.0294
IL-18	IP-10		0.489	0.00671		0.619	4.35e-05
IL-18	MDC		-0.0185	0.923		-0.531	0.000423
IL-18	MIG		0.642	0.000183		0.567	0.000169
IL-18	MIP-1α		-0.231	0.22		-0.343	0.0303
IL-1RA	FGF-2		-0.234	0.231		-0.0287	0.864
IL-1RA	IL-10		0.466	0.0109		0.729	2.08e-07
IL-1RA	IL-5		0.0996	0.607		0.0147	0.93
IL-1RA	IL-6		0.483	0.00802		0.383	0.0177
IL-1RA	IL-8		0.132	0.495		0.249	0.131
IL-1RA	IP-10		0.407	0.0284		0.408	0.0123
IL-1RA	MDC		-0.0387	0.842		-0.489	0.00186
IL-1RA	MIG		0.312	0.0996		0.222	0.18
IL-1RA	MIP-1α		-0.439	0.0173		-0.352	0.03
IL-1α	FGF-2		0.374	0.0456		0.6	4.34e-05
IL-1α	GRO-α		0.0866	0.649		0.145	0.386
IL-1α	IL-10		0.00625	0.974		-0.0848	0.608
IL-1α	IL-12p40		0.36	0.0509		0.513	0.000704
IL-1α	IL-12p70		0.318	0.0923		0.681	1.31e-06
IL-1α	IL-1RA		0.0313	0.872		-0.142	0.394
IL-1α	IL-5		0.549	0.00169		0.546	0.000272
IL-1α	IL-6		0.00414	0.983		-0.2	0.228
IL-1α	IL-8		0.106	0.578		0.235	0.15
IL-1α	IP-10		-0.071	0.709		-0.179	0.29
IL-1α	MDC		0.239	0.203		0.48	0.00173
IL-1α	MIG		0.0293	0.878		0.0562	0.734
IL-1α	MIP-1α		0.349	0.0589		0.713	2.47e-07
IL-1β	EGF		0.0642	0.736		0.104	0.521
IL-1β	Eotaxin		0.0411	0.832		0.198	0.22
IL-1β	FGF-2		0.724	9.14e-06		0.845	7.11e-12
IL-1β	GRO-α		0.0607	0.75		0.105	0.532
IL-1β	IFN-γ		0.185	0.336		0.488	0.00142
IL-1β	IL-10		-0.018	0.925		-0.0183	0.912
IL-1β	IL-12p40		0.432	0.017		0.7	4.96e-07
IL-1β	IL-12p70		0.492	0.00671		0.794	9.96e-10
IL-1β	IL-18		0.121	0.526		-0.161	0.32
IL-1β	IL-1RA		-0.0448	0.818		0.058	0.73
IL-1β	IL-1α		0.587	0.000656		0.663	3.18e-06
IL-1β	IL-5		0.803	9.21e-08		0.683	1.2e-06
IL-1β	IL-6		-0.268	0.151		-0.211	0.204
IL-1β	IL-8		-0.126	0.507		0.23	0.158
IL-1β	IL-9		0.802	9.93e-08		0.843	8.97e-12
IL-1β	IP-10		-0.285	0.127		-0.207	0.219
IL-1β	MDC		0.485	0.00654		0.496	0.00114
IL-1β	MIG		-0.252	0.18		-0.0322	0.846
IL-1β	MIP-1α		0.539	0.00212		0.723	1.41e-07
IL-5	MDC		0.402	0.0279		0.487	0.00142
IL-5	MIP-1α		0.389	0.0336		0.498	0.00106
IL-6	FGF-2		-0.258	0.177		-0.249	0.132
IL-6	IL-10		0.647	0.000112		0.509	0.00109
IL-6	IL-5		-0.234	0.213		-0.371	0.0217
IL-6	IL-8		0.619	0.000264		0.244	0.141
IL-6	IP-10		0.846	3.92e-09		0.732	2.59e-07
IL-6	MDC		-0.41	0.0243		-0.54	0.00047
IL-6	MIG		0.717	8.37e-06		0.358	0.0272
IL-6	MIP-1α		-0.419	0.0212		-0.339	0.0375
IL-8	FGF-2		-0.124	0.523		0.0481	0.771
IL-8	IL-10		0.441	0.0146		0.253	0.12
IL-8	IL-5		-0.15	0.427		-0.0343	0.836
IL-8	IP-10		0.582	0.000915		0.35	0.0335
IL-8	MDC		-0.315	0.0901		-0.199	0.223
IL-8	MIG		0.427	0.0193		0.487	0.00193
IL-8	MIP-1α		-0.211	0.263		-0.0922	0.577
IL-9	EGF		0.169	0.372		0.128	0.431
IL-9	Eotaxin		0.0443	0.819		0.2	0.216
IL-9	FGF-2		0.466	0.0108		0.725	1.23e-07
IL-9	GRO-α		0.154	0.416		0.00348	0.983
IL-9	IFN-γ		0.00204	0.992		0.442	0.0043
IL-9	IL-10		0.0617	0.746		0.0583	0.724
IL-9	IL-12p40		0.439	0.0153		0.72	1.66e-07
IL-9	IL-12p70		0.354	0.0596		0.7	4.92e-07
IL-9	IL-18		0.264	0.158		-0.0351	0.83
IL-9	IL-1RA		0.114	0.554		0.254	0.123
IL-9	IL-1α		0.48	0.0073		0.605	3.5e-05
IL-9	IL-5		0.775	4.84e-07		0.698	5.56e-07
IL-9	IL-6		-0.267	0.154		-0.268	0.104
IL-9	IL-8		-0.147	0.44		0.114	0.49
IL-9	IP-10		-0.155	0.414		-0.264	0.114
IL-9	MDC		0.627	0.000209		0.431	0.00553
IL-9	MIG		-0.0451	0.813		-0.00905	0.956
IL-9	MIP-1α		0.386	0.0352		0.612	2.72e-05
IP-10	FGF-2		-0.38	0.0423		-0.263	0.116
IP-10	IL-5		-0.283	0.13		-0.454	0.00481
IP-10	MDC		-0.378	0.0402		-0.554	0.000464
IP-10	MIG		0.725	1.09e-05		0.522	0.00108
IP-10	MIP-1α		-0.483	0.00688		-0.326	0.0486
MCP-1	EGF		-0.149	0.432		0.0313	0.85
MCP-1	Eotaxin		0.158	0.414		0.149	0.366
MCP-1	FGF-2		-0.475	0.00914		-0.186	0.257
MCP-1	GRO-α		0.176	0.352		-0.0998	0.551
MCP-1	IFN-γ		0.244	0.203		0.26	0.11
MCP-1	IL-10		0.22	0.244		-0.118	0.474
MCP-1	IL-12p40		-0.0436	0.819		-0.259	0.111
MCP-1	IL-12p70		-0.194	0.312		-0.0972	0.556
MCP-1	IL-18		0.344	0.0635		0.287	0.0766
MCP-1	IL-1RA		0.237	0.216		-0.0814	0.627
MCP-1	IL-1α		-0.101	0.596		0.0415	0.802
MCP-1	IL-1β		-0.346	0.0609		-0.15	0.362
MCP-1	IL-5		-0.264	0.159		-0.438	0.00532
MCP-1	IL-6		0.69	2.47e-05		0.361	0.0259
MCP-1	IL-8		0.577	0.00104		0.389	0.0144
MCP-1	IL-9		-0.292	0.117		-0.204	0.214
MCP-1	IP-10		0.655	0.000125		0.286	0.0858
MCP-1	MDC		-0.219	0.245		0.0298	0.857
MCP-1	MIG		0.466	0.0102		0.208	0.21
MCP-1	MIP-1α		-0.246	0.19		-0.0312	0.85
MDC	MIP-1α		0.35	0.0581		0.686	1.01e-06
MIG	FGF-2		-0.203	0.291		-0.192	0.241
MIG	IL-5		-0.186	0.326		-0.068	0.681
MIG	MDC		-0.342	0.0646		-0.351	0.029
MIG	MIP-1α		-0.417	0.0218		-0.0651	0.694
The positive (r ≥ 0.5, p ≤ 0.01) and negative (r ≤ -0.5, p ≤ 0.01) associations are highliged in red and blue, respectively.
